# Supplementary material for: Trapping of spermine, Kukoamine A, and polyamine toxin blockers in GluK2 kainate receptor channels
Source: Nat Commun. 2024 Nov 26;15:10257. doi: 10.1038/s41467-024-54538-x (PMC11599716; doi:10.1038/s41467-024-54538-x)
Supplement: Supplementary file 4 — Source Data [file 41467_2024_54538_MOESM4_ESM.xlsx]

## Sheet: Fig1c
	Figure 1c
	Concentration dependence for NpTx-8
	Conc (uM)		Iblocked / Icontrol									Mean	SEM
	0.1		0.73883	0.85178	0.68485	0.85754	0.98825	0.95801	0.80396	0.92771	0.95699	0.8631	0.03507
	0.3		0.53957	0.7026	0.40758	0.59889	0.77285	0.79087	0.54563	0.73228	0.82726	0.6575	0.04712
	0.9		0.30673	0.36574	0.14394	0.21992	0.45039	0.44232	0.31627	0.43796	0.34743	0.33674	0.03484
	2.7		0.14329	0.22137	0.08788	0.10097	0.17493	0.11822	0.11106	0.11538	0.10574	0.13098	0.01417
	8.1		0.08284	0.05775	0.00909		0.03525	0.03057	0.02173	0.07299	0.02399	0.04178	0.00933
	Concentration dependence for PhTx-74
	Conc (uM)		Iblocked / Icontrol										Mean	SEM
	0.93		0.89347	0.76087	0.9137	0.87719	0.91509	0.89057	0.91181	0.91181	0.89126	0.8618	0.88276	0.01463
	2.78		0.7524	0.57101	0.75706	0.69762	0.74177	0.71423	0.79611	0.8301	0.77737	0.6972	0.73349	0.02249
	8.3		0.50096	0.35797	0.52697	0.45252	0.42022	0.42237	0.49865	0.5113	0.49621	0.43634	0.46235	0.01686
	25		0.28695	0.21739	0.25256	0.19631	0.25088	0.23457	0.22997	0.25484	0.25938	0.25155	0.24344	0.00792
	75		0.09693	0.07101	0.01812	0.08138	0.09011	0.07967	0.09477	0.10802	0.10904	0.07143	0.08205	0.00829
	Concentration dependence for Kukoamine A
	Conc (uM)		Iblocked / Icontrol							Mean	SEM
	100		0.9424	0.98385	0.91811	0.94611	0.93945	0.94064	0.9187	0.94132	0.00829
	300		0.76959	0.85833	0.77795	0.75689	0.75064	0.74195	0.71183	0.76674	0.01726
	1000		0.40092	0.54375	0.34173	0.40599	0.36883	0.38501	0.3488	0.39929	0.02578
	3000		0.13018	0.19531	0.15433	0.10778	0.09238	0.07742	0.09019	0.12109	0.01586
	10000		0.00691	0.000520833	--	0.02156	0.02675	0.01549	0.02257	0.01563	0.00413
	Concentration dependence for spermine (SPM)
	Conc (uM)		Iblocked / Icontrol								Mean	SEM
	100		1.02358	0.98897	0.97959	0.9375	0.96746	0.93094	0.96403	0.99555	0.97345	0.01078
	300		0.99528	0.94118	0.9949	1.05769	1.01183	0.80998	0.85735	0.93663	0.95061	0.02926
	1000		0.96226	0.84191	0.96429	0.94231	0.90237	0.67385	0.75115	0.83102	0.85865	0.03721
	5000		0.86321	0.5625	0.69898	0.69231	0.67456	0.42874	0.53852	0.60256	0.63267	0.04612
	20000		0.43396	0.24632	0.31122	0.29808	0.33432	0.17924	0.25954	0.26959	0.29154	0.02629

## Sheet: Fig1e
	Figure 1e
	Rectification index
	Blocker		(IBlock / IControl)–60mV / (IBlock / IControl)+60mV									Mean	SEM
	NpTx8		0.41208	0.63182	0.15213	0.32358	0.30282	0.44574	0.28685	0.38905	0.39403	0.3709	0.04379
	PhTx74		0.38576	0.39872	0.29198	0.30546	0.29019	0.32021	0.37353	0.43494	0.2469	0.33863	0.02065
	KukoA		0.51747	0.37931	0.19825	0.25414	0.44869	0.53646	0.38471	0.55644	0.29967	0.39724	0.0428
	SPM		0.22283	0.41188	0.23577	0.18518	0.36052	0.39708	0.29834	0.45779	0.27383	0.31591	0.03166
